# Supplementary material for: Genetics and Sport Injuries: New Perspectives for Athletic Excellence in an Italian Court of Rugby Union Players
Source: Genes (Basel). 2022 Jun 1;13(6):995. doi: 10.3390/genes13060995 (PMC9223017; doi:10.3390/genes13060995)
Supplement: Supplementary file 1 [file genes-13-00995-s001.zip]

Archive with 1 entries (1 files):
- genes-1711640-supplementary.pdf
